# Supplementary material for: Effects of Klebsiella pneumoniae Bacteriophages on IRAK3 Knockdown/Knockout THP-1 Monocyte Cell Lines
Source: Viruses. 2022 Nov 21;14(11):2582. doi: 10.3390/v14112582 (PMC9699088; doi:10.3390/v14112582)
Supplement: Supplementary file 1 [file viruses-14-02582-s001.zip]

Archive with 1 entries (1 files):
- viruses-1990293-supplementary.pdf
